# Supplementary material for: The Venom Proteome and Immunorecognition Profile of Clinically Important Echis carinatus sochureki from Northwestern India Underscores the Need for Regionally Specific Antivenoms
Source: Toxins (Basel). 2026 Jan 21;18(1):54. doi: 10.3390/toxins18010054 (PMC12845857; doi:10.3390/toxins18010054)
Supplement: Supplementary file 1 [file toxins-18-00054-s001.zip]

Archive with 1 entries (1 files):
- toxins-4044053-supplementary.pdf
